# Supplementary material for: WDR45 variants cause ferrous iron loss due to impaired ferritinophagy associated with nuclear receptor coactivator 4 and WD repeat domain phosphoinositide interacting protein 4 reduction
Source: Brain Commun. 2022 Nov 23;4(6):fcac304. doi: 10.1093/braincomms/fcac304 (PMC9897194; doi:10.1093/braincomms/fcac304)
Supplement: fcac304_Supplementary_Data [file fcac304_Supplementary_Data.zip]

Archive with 3 entries (3 files):
- Supplementary_figures.pdf
- Supplementary_tables.doc
- Uncropped blots_Revised.pdf
